# Supplementary material for: Rewiring glucose metabolism improves 5-FU efficacy in p53-deficient/KRASG12D glycolytic colorectal tumors
Source: Commun Biol. 2022 Oct 31;5:1159. doi: 10.1038/s42003-022-04055-8 (PMC9622833; doi:10.1038/s42003-022-04055-8)
Supplement: Supplementary file 4 — Supplementary Data 1 [file 42003_2022_4055_MOESM4_ESM.xlsx]

## Sheet: Figure 1b
	Fig. 1b
		Viability (% alive cells)
		WT		AK		AP		APK		APKS
		CTRL	5-FU	CTRL	5-FU	CTRL	5-FU	CTRL	5-FU	CTRL	5-FU
		92.9	85.6	81.7	70.3	81.8	31.9	74.9	25.2	80.1	22
		87.6	53.2	71.3	83.6	85.9	55.7	73.1	16.7	62.6	26.6
		89.9	51.4	81.5	80.7	91.1	65	94.5	56.4	86.5	32
		92	79.2					92.2	56.8	74.8	33.8
		97.9	89					57.1	63.5	79.5	54.3

## Sheet: Figure 1d
	Fig 1d
		DNA damage (%γH2AX+ cells)
		WT		AK		AP		APK		APKS
		CTRL	5-FU	CTRL	5-FU	CTRL	5-FU	CTRL	5-FU	CTRL	5-FU
		1.9	11.7	3.6	3.6	30.8	65.8	6.5	21.1	3.9	31.5
		3.1	2.4	9	10.8	9.9	34.1	12	55.6	9.2	55.2
		2.2	12.9	8.3	3.5	13.5	71.5	15.2	63.3	23.3	68.3
		0.8	19.4			9	40	2.9	33.8	5.5	36.8
		1.8	9.3			9.8	21.8	13	43.8	10.6	58.5
						20.2	39.1	3.2	50.7	10.9	53.3
								3.1	42.3	5.5	54.1
								11.8	60.4

## Sheet: Figure 2C
	Fig 2c	Intensity γH2AX
			AP+5-FU					APK+5-FU					APKS+5-FU
			STAR-	STAR+				STAR-	STAR+				STAR-	STAR+
		organoid 1	8.069	10.243			organoid 1	1.738	17.596			organoid 1	16.915	14.124
			1.314	7.698				2.216	28.168				18.368	24.083
			2.605	102.85				1.674	2.889				4.758	12.794
			17.329	7.466				6.555	39.7				9.042	5.804
			11.86	16.224				4.567	27.506				6.757	9.117
			2.173	19.988				7.935	21.395				11.381	62.548
			3.856	21.708				4.199	15.013				5.085	22.595
			9.848	36.285				3.606	44.79				25.938	59.268
			9.209	34.298				17.258	28.437				6.474	10.492
			8.114	42.652				2.362	10.414				3.114	16.946
			7.767	17.312				8.465	50.471
			11.705	169.084								organoid 2	4.452	7.762
													7.469	11.124
		organoid 2	23.7	20.591			organoid 2	1.655	9.147				5.887	34.696
			10.268	23.89				8.384	186.343				6.953	21.142
			33.198	22.484				7.56	6.973				6.532	31.958
			6.487	42.708				6.138	18.07				101.002	7.858
			8.641	25.09				2.272	5.098
			46.561	19.648				9.163	30.105			organoid 3	4.538	14.464
			16.752	30.946				10.102	18.48				9.673	7.162
			14.964	11.714				91.437	194.772				3.26	12.63
								3.934	22.336				10.479	16.377
		organoid 3	1.728	5.199				11.725	8.488				5.917	19.451
			10.877	46.22									3.009	27.066
			3.16	28.786			organoid 3	1.312	28.446
			5.93	166.453				7.407	25.706			organoid 4	4.668	25.594
			8.363	20.805				5.784	8.508				6.826	11.45
			8.779	55.869				2.266	24.387				6.668	11.361
			3.579	36.145				4.89	16.144				6.481	10.427
			8.657	35.725				5.151	13.117				10.95	12.609
			4.681	50.087				2.227	9.338				4.592	20.507
			7.744	32.081				6.49	24.174
								11.218	6.241			organoid 5	11.046	17.809
		organoid 4	2.744	13.744				16.52	12.845				6.453	13.161
			3.891	5.005				6.592	12.676				24.478	14.391
			4.292	13.132				20.503	8.567
			4.384	9.881				6.15	29.363			organoid 6	2.49	8.302
								6.386	12.653				6.058	6.741
		organoid 5	5.352	25.648				8.806	27.312				2.21	10.936
			28.54	11.38				2.17	13.052				4.58	4.073
			3.253	8.544				9.89	32.019				9.581	4.542
			5.792	11.295				5.519
			8.117	7.278				3.045				organoid 7	4.947	7.789
			19.056	30.395				36.643					2.073	7.267
			13.686	14.454				5.883					12.833	30.644
													2.569	12.724
		organoid 6	3.49	6.99			organoid 4	1.807	21.564
			8.594	7.688				6.04	7.235			organoid 8	9.835	16.966
			16.679	5.544				6.599	19.794				7.864	4.708
			3.508	6.371				1.647	17.941				3.965	8.727
			12.589	9.681				1.886	48.353				5.28	10.867
			4.639	6.663				2.33	26.238				3.189	7.303
								3.186	5.764				3.834	10.324
		organoid 7	3.278	15.242				4.246	46.402
			2.484	3.167				2.781	16.252			organoid 9	5.818	6.399
			2.963	13.176				10.591	6.954				3.782	11.284
			1.914	11.698				8.879	18.54				15.081	14.973
			6.104	7.052				5.448	9.964				14.628	7.772
			2.858	7.41
			10.733	8.72			organoid 5	7.069	27.825			organoid 10	2.494	16.85
			6.837	8.069				5.58	22.495				3.314	9.722
			15.695	10.35				12.575	26.181				6.534	6.305
			4.307	11.228				10.128	12.497				4.856	10.833
								8.535	30.011				3.823	9.187
		organoid 8	23.572	10.138				12.656	19.343				27.517	6.681
			14.254	18.175				3.856	24.014				3.997	10.248
			9.297	30.853				5.316	20.343
			22.67	14.374				8.29	17.755			organoid 11	2.749	23.367
			10.523	16.844				12.527	17.124				28.081	16.359
			17.253	21.372				5.363	17.793				4.609	7.935
			12.341	19.961				7.309	15.181				21.008	7.765
			8.893	16.455				7.583	30.876				4.562	6.559
			11.699	14.686									2.797	3.28
			18.629	6.188			organoid 6	7.069	16.931
			16.592	13.062				5.58	19.739			organoid 12	4.604	4.47
			17.865	7.671				12.771	16.15				9.892	8.989
			10.746	11.726				6.548	20.515				12.598	14.336
								12.575	30.919				3.91	15.262
								10.128	36.147				4.656	7.454
		organoid 9	11.776	18.996				8.535	21.58				7.058	13.181
			8.951	13.594				17.186	17.489				4.564	18.425
			26.701	13.442				12.656	22.128
			10.902	8.417				3.856	20.45
			5.23	7.993				5.316	26.132
			12.421	11.033				10.788	19.359
			18.978	14.095				8.29	26.993
			32.376	17.937				12.527	30.805
								5.363	23.86
		organoid 10	17.332	21.109				8.09	17.549
			20.641	9.085				7.309	14.412
			10.81	12.22				7.583	26.661
			3.1	13.742				11.651	24.506
			3.961	15.785				9.855	24.865
			5.149	17.352				15.695	31.345
			10.763	26.477				19.455	14.966
			14.417	34.303				16.616	28.088
			13.392	18.613				18.911	59.912
			17.556	22.577				14.773	26.674
								4.637	31.129
		organoid 11	8.27	14.615				9.174	32.423
			14.914	9.067				7.678	29.074
			5.994	16.931				23.652	33.037
			13.044	16.994				11.352	25.42
			12.305	18.464				14.62	37.794
								18.694	34.418
		organoid 12	56.555	29.423				25.98	30.472
			13.11	43.335				23.645	20.276
			8.74	29.626				20.917	31.863
			24.043	30.048				13.486	14.785
			7.975	22.724				10.929	24.439
			73.725	170.631				9.409	36.816
			80.161	8.028				26.71	39.651
								9.939	32.826
								22.123	30.282
								12.293	18.597
								19.638	55.975
								73.702	27.858
								36.808	148.106
								29.883	36.81
							organoid 7	12.771	31.345
								6.548	59.912
								18.911	32.423
								17.179	25.42
								8.234	36.816
								30.818	39.651
								18.719	18.597
							organoid 8	44.173	22.463
								18.003	37.439
								49.819	12.456
								25.075	31.129
								23.069	37.794
								21.295	20.276
							organoid 9	3.989	10.626
								3.796	3.065
								5.059	40.625
								2.249	10.703
								7.895	6.818
								4.091	5.002
							organoid 10	1.265	8.813
								2.76	3.359
								7.631	14.671
								4.89	37.36
								4.506	4.15
								8.544	5.37
								18.048	5.513
								3.488	11.57
							organoid 12	1.328	4.859
								14.486	20.841
								4.376	3.385
								1.673	3.902
								3.345	9.45
								6.547	4.809
								2.077	6.174
								3.097	5.118
							organoid 13	4.009	26.046
								4.125	24.669
								9.07	18.79
								5.558	8.54
								7.396	9.998

## Sheet: Figure 2D
	Fig 2d
		DNA damage (γH2AX+ cells)
		AP+5-FU		APK+5-FU		APKS+5-FU
		STAR-	STAR+	STAR-	STAR+	STAR-	STAR+
		47	82.8	21.1	21.2	25.7	38.4
		26.9	49.1	47.5	58.1	49	64
		33.2	57.5	39.5	67.4	38.2	70.3
		42.6	41.8	23.5	41.4	45	72.7
		36	57.1	28.8	52.3	21.2	52.7
		23.5	50.1	30.6	56.3	50.6	76.3
				11	52.2

## Sheet: Figure 2E
	fig 2e	Intensity γH2AX
			AP+5-FU				APK+5-FU				APKS+5-FU
			Ki67-	KI67+			Ki67-	KI67+			Ki67-	KI67+
		organoid 1	8.069	34.298		organoid 1	1.738	39.7		organoid 1	5.804	9.042
			1.314	10.243			1.674	17.596			4.358	10.492
			17.329	17.312			2.216	2.362			4.528	16.946
			19.194	26.57			6.555	9.021			9.117	14.124
			7.049	16.534			3.606	8.465			6.403	4.758
			13.534	102.85			4.091	28.042			10.827	11.963
			10.868	36.285			17.258	2.926			6.808	10.663
			13.714	8.091			4.199	17.099			3.114	6.072
			7.977	6.889			4.567	16.384			5.832	12.794
			14.443	22.727			5.601	23.247			6.757	11.381
			7.466	19.988			7.935	16.974			5.085	9.36
			2.605	42.652			10.414	14.127			13.571	9.775
			7.767	169.084			4.528	9.237				15.257
			16.224					5.288				6.474
			6.138					2.889				15.271
			15.3					11.277				12.818
			2.173					28.437				19.154
			5.769					62.347				9.381
			14.618					47.139				25.938
			3.856					14.527				25.489
			13.317					15.043				22.595
			13.345					6.197				10.62
			5.391					15.013				59.268
			10.404					15.002				30.291
			8.913					16.493				16.915
			17.107					6.139				19.395
			13.649					10.113				55.076
			11.86					15.064				24.07
			6.63					16.059				21.657
			9.805					9.956				50.836
			12.938					5.89				18.368
			18.189					18.283				41.972
			12.069					28.168				26.62
			4.786					11.891				24.083
			9.209					19.396				52.879
			10.639					58.35				62.548
			11.705					44.79				23.102
			7.931					27.506				40.887
			6.469					19.49
			9.848					21.395		organoid 2	7.762	9.476
			21.708					50.471			4.452	15.466
			8.114					27.054			7.858	11.696
			9.308								8.08	9.494
			21.697			organoid 2	1.655	8.908			14.075	13.203
			15.526				17.704	9.792			6.42	34.696
			7.698				2.272	10.084			6.532	59.741
			9.034				91.437	11.725			5.887	15.5
			16.795				7.56	6.973			7.469	29.452
							8.384	14.799			6.953	23.783
		organoid 2	1.728	14.531			6.138	6.81			11.124	24.513
			1.728	14.531			8.863	5.098			6.914	40.634
			10.877	9.694			8.488	32.95			9.276	101.002
			10.877	9.694			10.102	13.706			12.292	21.142
			6.969	18.265			9.163	20.21				31.958
			6.969	18.265			8.734	14.145
			3.16	4.121			3.934	16.519		organoid 3	4.538	13.554
			3.16	4.121			26.39	9.268			5.917	16.835
			7.4	3.613				13.944			9.673	14.464
			7.4	3.613				22.219			6.763	20.776
			5.93	18.45				22.774			4.612	8.688
			5.93	18.45				9.147			9.695	27.066
			8.363	14.787				30.961			3.26	20.494
			8.363	14.787				21.297			7.162	10.192
			3.579	28.657				18.48			6.341	19.451
			3.579	28.657				23.87			11.26
			5.295	20.805				50.716			3.009
			5.295	20.805				8.818			9.064
			5.231	166.453				22.336			6.827
			5.231	166.453				22.536			10.479
			8.779	36.145				18.07			11.777
			8.779	36.145				42.011			6.018
			9.505	50.087				14.89			6.767
			9.505	50.087				42.408			12.63
			5.773	55.869				24.816			10.355
			5.773	55.869				30.105			4.755
			5.199	46.22				186.343			16.377
			5.199	46.22				6.856			10.008
			12.289	28.786				194.772			12.297
			12.289	28.786							5.127
			8.657	32.081		organoid 3	2.266	11.218
			8.657	32.081			32.019	8.806		organoid 4	6.826	11.361
			7.198	35.725			24.174	16.144			6.901	5.721
			7.198	35.725			13.052	10.875			8.561	22.514
			6.494				8.508	12.653			6.481	15.586
			6.494				12.845	6.241			5.131	23.661
			8.067				5.151	2.17			5.258	30.427
			8.067				1.312	12.585			4.592	20.507
			8.153				5.784	2.227			5.108	25.594
			8.153				9.469	7.144			12.934
			7.744				8.567	5.883			12.609
			7.744				5.572	36.643			10.95
			3.316				4.89	9.89			10.394
			3.316				6.15	27.312			6.668
			8.164				7.407	15.562			6.961
			8.164				13.117	18.213			8.402
			9.99				6.769	5.519			11.45
			9.99				20.503	16.284			9.423
			8.344				10.052	11.478			4.668
			8.344				12.676	5.021			10.427
			4.447				6.49	4.125			8.988
			4.447				16.52	13.893
			4.681				9.338	13.237		organoid 5	6.167	15.081
			4.681				6.592	16.03			3.723	5.818
			8.012				6.924	11.81			3.782	5.226
			8.012				3.045	10.763			9.758	14.973
			6.757				6.386	18.48			7.154	15.064
			6.757					12.993				8.495
			6.792					17.892				13.483
			6.792					20.451				21.041
			7.58					24.999				18.352
			7.58					11.708				9.809
			6.859					22.024				5.786
			6.859					22.721				11.284
			9.421					10.305				14.573
			9.421					45.029				14.628
			11.84					35.132				6.399
			11.84					23.749				7.772
			3.269					29.363
			3.269					43.428		organoid 6	3.314	12.902
								15.149			2.494	30.501
		organoid 3	23.7	16.752				3.164			3.128	3.997
			19.648	14.964				18.166			11.444	14.994
			10.268	15.765				18.901			6.305	10.833
			207.214	5.844				13.245			4.378	3.823
			5.378	25.541				34.215			3.296	3.958
			26.464	8.802				25.393			4.856	12.69
			8.388	46.561				25.706			6.534	9.812
			13.659	19.623				24.387			6.681	5.547
			8.144	33.198				36.315			6.065	27.517
			8.641	6.219				13.399			6.14	16.354
			6.487	11.714				100.744				16.85
				72.631				27.06				14.536
				11.051				42.707				8.522
				22.926				17.795				10.429
				20.221				28.446				7.237
				17.079				23.835				7.318
				43.25				4.735				9.187
				32.587								5.723
				22.299		organoid 4	2.781	5.706				10.901
				9.275			1.807	3.632				9.722
				38.73			9.964	9.681				10.248
				30.946			3.654	15.315
				42.708			1.886	10.591		organoid 7	20.314	7.614
				25.09			6.159	16.31			4.736	6.014
				26.283			5.429	15.769			5.205	6.559
				27.459			3.668	15.491			3.339	4.609
				13.038			2.33	18.469			2.749	7.765
				22.484			6.04	9.286			2.797	4.679
				34.607			4.246	17.934			5.218	7.935
				20.591			8.605	5.093			3.28	7.144
				88.384			5.423	21.564			21.008	16.359
				23.89			5.764	14.136				10.644
							3.418	22.959				35.954
		organoid 4	8.74	8.028			5.448	16.184				28.081
			24.907	56.555			6.599	16.278				14.011
			13.11	10.248			12.156	9.935				3.073
			7.975	15.038			1.647	17.67				4.11
			6.068	20.516			6.954	26.238				4.562
				73.725			8.18	17.449				8.739
				17.761			3.186	19.794				9.921
				20.67			4.961	16.672				23.367
				24.043			6.574	18.54
				22.892			9.918	10.286		organoid 8	3.801	9.833
				17.997			8.879	14.425			4.604	3.91
				28.526			5.282	7.235			8.65	5.46
				14.613			6.195	20.404			4.47	6.69
				97.887			7.092	17.512			12.683	8.989
				80.161			6.058	16.252			12.16	12.598
				38.071				17.941			9.612	8.226
				46.368				12.608				7.442
				29.626				5.773				14.336
				36.447				46.402				10.98
				22.724				48.353				9.793
				43.335								5.16
				48.423		organoid 5	5.363	30.011				7.058
				29.423			12.575	7.583				4.563
				19.311			7.344	20.343				10.81
				108.617			18.671	38.74				2.268
				20.698			3.856	12.656				11.585
				71.311			9.174	22.123				4.656
				157.585			17.755	17.586				4.564
				30.048			26.181	22.698				12.038
				170.631			9.409	14.365				11.409
							5.58	9.939				3.519
		organoid 5	8.11	21.372			4.637	17.793				13.181
			9.861	11.699			7.678	30.554				7.454
			9.763	34.162			24.591	14.904				18.425
			13.921	14.965			10.128	6.532				15.262
			13.797	19.468			18.694	29.883				9.892
			10.23	20.664			15.695	5.316				2.904
			9.454	19.961			8.483	40.16
			13.062	27.653			7.069	19.343		organoid 9	8.342	8.342
			6.206	13.472			6.746	12.293			3.189	3.189
			6.188	8.893			15.181	25.98			7.864	7.864
			19.453	28.689			11.651	22.495			10.867	10.867
			10.138	13.468			9.855	23.797			8.536	8.536
			10.746	23.572			8.29	16.616			11.838	11.838
			12.341	13.685			14.393	73.702				6.28
			24.245	33.075			12.497	14.834				10.324
			30.853	9.297			12.527	24.014				7.303
			7.671	13.991			17.124	36.808				17.854
			7.798	18.175			10.929	27.825				8.727
			17.253				30.876	24.297				9.348
			11.726				8.535	11.352				11.711
			21.996				11.759					5.244
			17.865				19.638					5.891
			28.989				11.84					19.548
			16.592				7.309					18.041
			22.67				19.455					17.678
			10.735				7.507					3.595
			13.406				23.645					10.745
			12.012									13.002
			15.979			organoid 6	11.315	23.336				8.644
			13.368				19.359	19.739				9.835
			16.455				17.549	22.424
			10.094				21.729	20.478		organoid 10	5.632	8.146
			13.979				14.966	148.106			1.23	11.141
			6.241				16.082	55.975			4.363	4.969
			14.374				13.967	20.45			4.947	12.833
			16.844				32.826	24.506			2.073	30.644
			14.686				30.472	19.058			22.323	7.267
			17.754				33.037	21.58			2.569	6.66
			18.629				22.717	33.682			5.745	7.789
			10.523				27.858	30.919				50.395
			14.254				18.266	30.805				12.724
			10.62				17.489	34.418
			12.77				24.865	43.618		organoid 11	4.222	7.595
			11.268				24.439	26.132			11.046	6.453
			12.379				50.166	42.696			14.391	24.478
			16.019				28.088				5.339	5.638
							11.1					19.417
		organoid 6	7.993	17.937			14.785					8.734
			12.458	7.938			26.674					35.356
			13.413	23.115			26.661					9.136
			16.54	11.02			30.282					17.809
			12.859				31.863					20.598
			26.046				36.81					13.161
			18.978				16.931
			13.952				21.154			organoid 12	8.302	9.581
			22.768				26.993				2.21	4.58
			11.618								2.49	6.741
			12.421			organoid 7	18.719	39.651			4.073	5.016
			21.36				30.818	23.186			4.449	2.112
			13.594				8.234	36.147			2.048	3.644
			16.445				19.797	28.277			1.508	10.936
			22.279				6.548	59.912				17.928
			16.39				31.345	20.515				4.579
			10.364				49.867	19.123				11.128
			10.902				25.42	32.548				4.542
			18.996				66.647	36.816				4.993
			11.033				18.597	32.627				6.062
			13.442				12.348	32.423				4.578
			11.776				8.979	34.955				8.936
			12.306				21.423	27.591				13.064
			15.618				18.911					6.058
			8.951				27.639
			11.059				30.526
			12.588				27.025
			30.748				16.15
			15.611				14.412
			21.675				12.771
			20.534				26.489
			26.701				15.489
			8.417				17.179
			14.095				23.86
			5.23
			26.918			organoid 8	25.572	16.392
			32.376				18.003	20.543
							15.921	31.129
		organoid 7	34.303	16.877			24.535	37.794
			3.961	14.417			15.794	30.132
			4.559	32.412			16.966	27.666
			7.112	25.017			12.073	44.173
			6.986	13.537			20.276	25.075
			18.613	16.586			14.281	37.439
			12.22	21.965			14.475	49.819
			22.577	33.564			6.795	21.295
			6.861	17.673			23.11	30.153
			7.662	17.556			19.48
			4.467	21.109			12.456
			5.149	28.509			26.411
			11.619	28.625			14.787
			26.477	55.588			29.212
			17.332	13.742			23.069
			3.1	15.785			39.751
			10.81	21.403			22.463
			6.621	14.223			20.909
			7.045	12.654
			9.085	22.969		organoid 9	4.009	9.07
			22.415	17.352			4.125	7.138
			18.995	19.741			5.558	6.771
			6.739				6.665	9.998
			10.763				7.661	8.54
			8.266				7.65	12.096
			11.021				11.635	18.79
			20.641				9.859	8.084
			13.392				7.396	11.07
								24.669
		organoid 8	18.464	11.529				17.003
			7.645	9.279				16.31
			12.305	67.964				18.989
			9.748	14.506				6.813
			13.044	15.662				8.243
			14.615	15.236				26.046
			9.067	19.174
			14.914	20.604		organoid 10	3.345	4.859
			20.809	18.45			3.492	4.892
			10.442				2.767	6.547
			16.994				1.328	2.834
			5.994				4.736	5.672
			10.239				2.449	3.097
			16.931				3.307	6.019
			29.949				2.334	4.161
			8.622				3.385	9.45
			8.27				5.118	20.841
							2.077	14.486
							4.809
		organoid 9	9.881	8.18			2.382
			4.939	6.147			2.246
			16.229	4.384			1.832
			3.891	2.744			1.847
			6.244	17.05			3.35
			4.292	13.744			2.75
			13.132	11.334			3.902
				12.703			3.548
				10.766			3.039
				4.236			1.673
				7.758			7.116
				10.104			3.476
				5.005			3.601
							6.174
		organoid 10	13.686	8.544			4.376
			1.529	3.253			3.291
			5.352	10.39			2.307
			19.329	8.117
			25.719	9.717		organoid 11	4.336	3.989
			28.54	19.056			3.072	10.963
			5.792	10.219			7.895	6.772
			11.295	10.722			5.002	10.626
			5.397	5.257			2.249	12.883
			30.395	10.566			6.818	3.796
			6.428	11.38			2.833	9.856
			30.465	20.976			7.838	5.059
			5.793	4.272			9.275	17.284
			7.278	6.212			3.065	10.703
				14.253				5.961
				21.274				4.091
				20.569				5.421
				14.454				3.313
				31.964				26.696
				25.648				40.625
		organoid 11	3.49	4.639		organoid 12	1.265	7.506
			6.386	8.695			2.826	2.76
			3.149	5.544			5.37	3.456
			16.679	6.762			4.506	4.15
			9.681	3.62			3.488	4.441
			7.214	16.345			3.359	3.235
			4.284	7.688			4.001	7.631
			6.663	4.53			4.89	8.566
			5.722	12.589				11.57
			3.508	6.371				18.048
			8.594	16.534				18.229
			10.564	5.888				18.44
			7.471	6.99				5.686
			7.902					163.847
			31.584					8.544
			6.459					5.513
			4.432					6.143
								11.608
		organoid 12	6.026	7.487				14.671
			3.167	4.307				10.175
			9.015	22.005				14.495
			15.242	17.313				8.246
			8.372	2.227				14.058
			3.278	19.222				37.36
			11.086	6.064				8.813
			4.503	7.052				18.501
			6.837	6.104				7.697
			15.695	10.733				11.914
			3.115	8.516				14.877
			5.473	13.176				7.444
			8.72	2.828
			6.221	4.366
			11.228	2.963
			4.258	4.834
			4.551	7.936
			11.396	2.484
			5.456	2.858
			5.669	7.19
			11.698
			6.684
			8.069
			10.35
			1.914
			4.634
			4.293
			4.239
			7.41
			8.517
			2.106

## Sheet: Figure 2F
	Fig2f
		DNA damage (%γH2AX+ cells)
		AP+5-FU				APK+5-FU				APKS+5-FU
		G1	S	G2/M		G1	S	G2/M		G1	S	G2/M
		32.5	96.2	95.3		21	65	66		25	65	66
		9.2	61.7	75.4		37.6	94.9	87		51.5	96.3	95.8
		67	86	87		8.9	53.7	31.6		44	96	98
		10	37.5	42.7		17	64.1	54.9		24.8	77	54.6
		15.6	64.3	86.1		11.7	72.1	77.2		27.1	78.5	50.7
						44	97.4	92.4		21.2	78.8	94
						0.7	90	80.4

## Sheet: Figure 3C
	Fig 3c
	Cell cycle profile (% cells per phase)
		G1								S								G2/M
	WT CTRL	91	84	88	80					2	10	4	10					7	6	8	10
	WT 5-FU	94	95	95	90					1	1	1	4					5	4	4	6
	AK CTRL	75	78	81						9	8	9						16	14	10
	AK 5-FU	82	87	86						3	2	5						15	11	9
	AP CTRL	82	79	82	82	83				6	13	6	6	6				12	8	12	12	11
	AP 5-FU	78	61	51	72	65				12	21	29	12	17				10	18	20	16	18
	APK CTRL	74	74	77	71	75	75	80		11	14	8	12	11	13	9		15	12	15	17	14	12	11
	APK 5-FU	72	59	55	45	63	53	68		19	27	31	33	24	30	19		9	14	14	22	13	17	13
	APKS CTRL	79	83	82	86	82	74			7	7	6	5	6	11			14	10	12	9	12	15
	APKS 5-FU	69	71	69	63	63	52			21	24	24	26	30	25			10	5	7	11	7	23

## Sheet: Figure 3F
Fig 3f
	Viability (% alive cells)
	AP				APK				APKS
	CTRL	palbo	5-FU	palbo + 5-FU	CTRL	palbo	5-FU	palbo + 5-FU	CTRL	palbo	5-FU	palbo + 5-FU
	93.7	92.3	56.3	86.8	70.8	83	32.8	79.6	82.1	93.7	36.7	90.7
	55.6	83.4	20.8	82.9	78.3	88.6	39.9	74.9	91	92.1	20.1	78.2
	84.4	89.1	30.9	84.7	95.8	92.7	46.9	95.3	82.9	92.3	15	83.8

## Sheet: Figure 3H
	Fig 3h
	Cell cycle profile (%cells per phase)
			G1				S				G2/M
	APK-P53 OE	CTRL	72.3361	72.6708	76.6802		8.81147	9.31677	12.9328		18.8525	18.0124	10.387
		DOX	75.8901	74.9493	79.1795		11.292	9.22921	10.7692		12.8179	15.8215	10.0513
		5-FU	52.6709	56.8586	64.6266		16.9872	23.4555	17.7386		30.3419	19.6859	17.6349
		DOX + 5-FU	79.9796	80.2845	85.7863		3.98366	2.03252	2.82258		16.0368	17.6829	11.3911
	APKS-P53 OE	CTRL	85.0402	73.9682	80.2831		5.12048	10.0529	6.47118		9.83936	15.9788	13.2457
		DOX	85.0552	81.0417	80.7847		7.02106	8.64583	7.94769		7.92377	10.3125	11.2676
		5-FU	75.1503	45.2592	56.9838		14.5291	26.4222	29.4534		10.3206	28.3186	13.5627
		DOX + 5-FU	84.6385	81.2568	82.7098		6.62651	4.22535	5.7634		8.73494	14.5179	11.5268

## Sheet: Figure 3J
	Fig 3j
		Viability (%alive cells)
		APK-P53 OE				APKS-P53 OE
		CTRL	dox	5-FU	dox + 5-FU	CTRL	dox	5-FU	dox + 5-FU
		66.8	63.9	42.4	54.8	97.2	84.9	41.4	65.8
			60.5	42.9	53.4	96.8	92.4	39.2	58.7
			61.6	42.5	50.3	98	96.2	37.6	70.8
		78	83.4	50.6	62.1	96	90.5	29.7	49
		90.5	76.1	36.8	52.1
		89.5	78.8	37.2	50.2

[truncated: 21 more sheets: Figure 4B, Figure 4C, Figure 4E, Figure 4G, Figure 4I, Figure 5A, Figure 5C, Figure 5D, Figure 5F, Figure 6B, Figure 6C, Figure 6D, Figure 6E, Figure 6F, Figure 6G, Figure 6H, Figure 6I, Figure 6J, Figure 6K, Figure 7C …]
