# Supplementary material for: Rewiring glucose metabolism improves 5-FU efficacy in p53-deficient/KRASG12D glycolytic colorectal tumors
Source: Commun Biol. 2022 Oct 31;5:1159. doi: 10.1038/s42003-022-04055-8 (PMC9622833; doi:10.1038/s42003-022-04055-8)
Supplement: Supplementary file 5 — Supplementary Data 2 [file 42003_2022_4055_MOESM5_ESM.xlsx]

## Sheet: Figure S1A
Fig. S1a
	Growth curves (area (AU))
	Day	WT		AK		AP		APK		APKS
	0	973.58	1275.8	1489.18	1241.36	3489.18	1482.98	3417.44	2416.92	1516.3	2211.2
	2	1391.62	1896.31	2214.5	1942.16	5159.69	3780.81	6012.54	6964.64	3686.57	5494.97
	4	1781.12	3137.36	3310.8	2881	7488.18	6344.79	9670.95	10811.5	8422.12	10896.6
	6	2625.51	4702.81	5110.31	4758.19	8463.64	8666.35	12075.6	13325.1	13100	14513.3

## Sheet: Figure S1B
	Fig S1b
		Growth curves (area (AU))
			WT
		Day	CTRL_1	CTRL_2	5-FU_1	5-FU_2
		0	973.58	1275.8	1068.46	1449.29
		2	1391.62	1896.31	1200.35	1572.03
		4	1781.12	3137.36	887.036	1284.83
		6	2625.51	4702.81	870.926	1076.97

## Sheet: Figure S1C
	Fig S1c
		Growth curves (area (AU))
			AK
		Day	CTRL_1	CTRL_2	5-FU_1	5-FU_2
		0	1489.18	1241.36	1610.19	1252.4
		2	2214.5	1942.16	2256.21	1777.43
		4	3310.8	2881	2352.3	2198.79
		6	5110.31	4758.19	2333.67	2072.41

## Sheet: Figure S2D
Fig S2d
Cell cycle profile (%cells per phase)
		G1						S						G2/M
WT	STAR-	93	96	96	94			3	1	2	4			4	3	2	2
	STAR+	76	83	85	80			8	5	4	8			16	12	11	12
AP	STAR-	85.3002	89.1566	88.3636	90.5345	83.8072		7.03934	4.61847	6.18182	3.67483	6.5513		7.66045	6.2249	5.45455	5.79065	9.64153
	STAR+	63.963	74.0434	69.6581	75.5081	46.051		9.95893	5.79111	7.79915	5.79268	15.7959		26.078	20.1655	22.5427	18.6992	38.1531
APK	STAR-	91.4	88.2766	81.2563	90.9836	90.101	78.3582	5.2	5.61122	10.4357	5.63525	4.84849	12.3134	3.4	6.11222	8.308	3.38115	5.05051	9.32836
	STAR+	61.7558	73.5471	65.1116	66.0569	72.1597	70.5053	9.18264	7.91583	12.7789	14.4309	10.7472	12.691	29.0616	18.5371	22.1095	19.5122	17.0931	16.8038
APKS	STAR-	90	88	90	91	90		4	6	4	6	4		6	6	6	6	6
	STAR+	80	74	70	62	59		5	8	7	8	9		15	18	23	30	32

## Sheet: Figure S2E
	Fig S2e
	EdU incorporation (%EdU+ cells)
	WT		AP		APK		APKS
	STAR-	STAR+	STAR-	STAR+	STAR-	STAR+	STAR-	STAR+
	7.8	34.4	9.9	46.1	10.4	38.6	11.1	38.2
	13.9	41.9	4.5	57.1	4	32.6	19.6	31.7
	11.7	38.7	3.3	46.5	4.5	45	14.1	41.5
	10.5	39.2	4.4	42.3	2.4	53.2	10.2	36.5
							10.4	37.9

## Sheet: Figure S2H
	Fig S2h
	DNA damage (%γH2AX+ cells)
	AP							APK							APKS
	G1		S		G2/M			G1		S		G2/M			G1		S		G2/M
	STAR-	STAR+	STAR-	STAR+	STAR-	STAR+		STAR-	STAR+	STAR-	STAR+	STAR-	STAR+		STAR-	STAR+	STAR-	STAR+	STAR-	STAR+
	25.6	31.3	90.6	98	91.8	97		31.1	25.7	80	83.5	76.9	74.5		45.8	57.1	91.3	98.1	93.3	97.9
	8	9	48.3	56.4	69.5	72.8		16.9	29.1	83.2	92.8	74.5	91.4		18	40.4	59.7	79.2	79.4	89.2
	54.4	47.6	84.9	62.7	68.3	77.8		13.7	18.3	65.2	64.5	62.9	81.7		32.1	43.5	75.9	88	77.8	86.8
	20.4	5.6	50.8	32.2	58.5	47.5		32.1	43.5	75.9	88	77.8	86.8		31.3	26.4	90.6	87.5	100	94.3
	26.9	10.8	71.7	57.5	88.9	85.6		16.7	23.3	75	81.9	51.7	69.4		24.3	39.6	87.9	88.6	64.7	76.1
								7.3	25.4	64.3	79.5	50	81.7		39.7	40.4	98.9	90.3	62.5	76.5
								33.2	42.3	100	97.9	85.2	95.5

## Sheet: Figure S3C
	Fig S3c
	Cell cycle profile (%cells per phase)
			G1			S			G2/M
	APKS	CTRL	80.202	79.0072	66.2551	8.28283	6.82523	16.0494	11.5152	14.1675	17.6955
	APKS	Dox	78.125	71.7249	68.7958	9.27419	13.7555	10.0524	12.6008	14.5197	21.1518

## Sheet: Figure S3D
	Fig S3d
		DNA damage (%γH2AX+ cells)
		APKS
		CTRL	DOX
		0.4	0.3
		6.2	12.7
		0.7	0.3

## Sheet: Figure S3E
	Fig S3e
		Viability (% alive cells)
		APKS
		CTRL	DOX
		93.5	93.4
		98.1	98.8

## Sheet: Figure S4C
	Fig S4c
		DNA damage (%γH2AX+ cells)
		P7t		P14t
		CTRL	5-FU	CTRL	5-FU
		9.7	12.2	2.7	12.6
		3.2	8.9	2.5	11.5
		4.6	13.1	2.9	6

[truncated: 16 more sheets: Figure S4D, Figure S5A, Figure S5B, Figure S5C, Figure S5E, Figure S5F, Figure S5G, Figure S5H, Figure S5I, Figure S5J, Figure S5K, Figure S5L, Figure S5M, Figure S5N, Figure S5P, Figure S6B]
